# Supplementary material for: Speech-in-noise recognition as a predictor of academic achievement
Source: PLoS One. 2025 Jun 4;20(6):e0324998. doi: 10.1371/journal.pone.0324998 (PMC12136310; doi:10.1371/journal.pone.0324998)
Supplement: S1 File — (XLSX) [file pone.0324998.s001.xlsx]

## Sheet: Sheet1
Participant	School	Age at assessment	Yr NAPLAN reqd	Yr NAPLAN	Year level	Reading score	Reading Band	Reading NMS	Numeracy Score	Numeracy Band	Numeracy NMS	Spelling Score	Spelling Band	Spelling NMS	Writing score	Writing Band	Writing NMS	Gram/Punct score	Gram/Punct Band	Gram/Punct NMS	Sound scout 1 score	Sound Scout P/B/F	Speech in quiet score (1st ear)	Speech quiet P/B/F 1st ear	Speech in quiet score (2nd ear)	Speech quiet P/B/F 2nd ear	Tone in noise score	Tone noise P/B/F	Speech in noise score	Speech noise P/B/F
participant 2	1	10.6083	2022	2022	5	456.5	5	A	467.2	5	A	463	5	A	510	6	A	466.3	5	A	107	P	98	P	98	P	114	P	100	P
participant 4	1	9.29444	2022	2022	3	643.3	6	A	560.4	6	A	565.6	6	A	444.8	5	A	624	6	A	101	P	97	P	97	P	97	P	107	P
participant 5	1	8.86944	2022	2022	3	480.3	6	A	428.2	5	A	521	6	A	430.8	5	A	438.6	5	A	98	P	114	P	114	P	94	P	103	P
participant 6	1	10.1944	2022	2022	5	556.1	7	A	518.4	6	A	556	7	A	497.4	6	A	506.5	6	A	127	P	103	P	99	P	139	P	104	P
participant 7	1	8.91944	2022	2022	3	712.4	6	A	435.4	5	A	548.1	6	A	534.9	6	A	593.8	6	A	103	P	101	P	101	P	104	P	100	P
participant 9	1	8.85278	2022	2022	3	410.9	4	A	293.2	2	C	338.4	3	A	372.2	3	A	337.7	3	A	86	P	97	P	92	P	99	P	87	P
participant 10	1	8.68056	2022	2022	3	541.6	6	A	448.9	5	A	374.2	4	A	372.2	3	A	472.9	5	A	97	P	97	P	101	P	93	P	105	P
participant 11	1	9.1	2022	2022	3	471	5	A	404.1	4	A	434.5	5	A	471.6	5	A	488.8	6	A	111	P	101	P	105	P	111	P	109	P
participant 12	1	11.1722	2022	2022	5	535.7	7	A	505.2	6	A	530.3	7	A	547.4	7	A	525.2	6	A	94	P	111	P	111	P	93	P	99	P
participant 15	1	11.0028	2022	2022	5	481.1	6	A	453.2	5	A	467.8	5	A	430.8	5	A	502.3	6	A	105	P	111	P	111	P	90	P	118	P
participant 16	1	11.0722	2022	2022	5	535.5	7	A	567.1	7	A	530.5	7	A	510	6	A	592.3	8	A	102	P	98	P	98	P	104	P	102	P
participant 18	1	10.3278	2022	2022	5	502.3	6	A	443.6	5	A	539.5	7	A	572.9	7	A	463.2	5	A	110	P	112	P	118	P	99	P	121	P
participant 20	1	10.7028	2022	2022	5	558.2	7	A	509.7	6	A	584.4	8	A	497.4	6	A	522.1	6	A	112	P	98	P	98	P	97	P	122	P
participant 21	1	8.78333	2022	2022	3	397.7	4	A	438.3	5	A	383.3	4	A	416.3	4	A	458.6	5	A	78	B	101	P	101	P		INVALID	76	P
participant 22	1	10.925	2022	2022	5	417.6	4	C	401	4	C	484.3	6	A	471.6	5	A	476.7	5	A	85	P	95	P	95	P	82	P	102	P
participant 24	1	9.03611	2022	2022	3	450.7	5	A	324.8	3	A	368.9	3	A	458.3	5	A	380.5	4	A	89	P	97	P	94	P	108	P	82	P
participant 25	1	10.9278	2022	2022	5	526.4	6	A	472.8	5	A	511.5	6	A	534.9	7	A	506.5	6	A	89	P	95	P	91	P	97	P	96	P
participant 26	1	10.6778	2022	2022	5	551.8	7	A	510.8	6	A	527.9	6	A	471.6	5	A	510.1	6	A	104	P	91	P	96	P	113	P	101	P
participant 27	1	9.775	2022	2022	5	548.4	7	A	438	5	A	470.8	5	A	522.5	6	A	493.9	6	A	79	P	99	P	96	P	92	P	80	P
participant 28	1	10.4139	2022	2022	5	462.9	5	A	479.5	6	A	513.8	6	A	484.6	6	A	468.6	5	A	119	P	117	P	117	P	118	P	110	P
participant 30	1	9.22222	2022	2022	3	382.3	4	A	422.1	4	A	386.6	4	A	444.8	5	A	436.5	5	A	95	P	102	P	102	P	101	P	91	P
participant 31	1	9.26944	2022	2022	3	577.5	6	A	494.3	6	A	428	5	A	372.2	3	A	489.8	6	A	100	P	100	P	94	P	102	P	105	P
participant 32	1	10.4722	2022	2022	5	394.4	4	C	399	4	C	351.3	3	B	386.7	4	C	371.9	3	B	82	P	95	P	99	P	88	P	89	P
participant 33	1	11.1278	2022	2022	5	623.2	8	A	627.8	8	A	658.2	8	A	585.4	8	A	573.3	7	A	102	P	130	P	130	P	88	P	115	P
participant 35	1	9.11944	2022	2022	3	516.6	6	A	530.5	6	A	467	5	A	401.5	4	A	639.7	6	A	102	P	106	P	113	P	105	P	104	P
participant 36	1	11.2389	2022	2022	5	496.9	6	A	452.1	5	A	425.4	4	C	484.6	6	A	514.5	6	A	111	P	94	P	94	P	105	P	117	P
participant 38	1	8.48056	2022	2022	3	499.4	6	A	474.2	5	A	548	6	A		0	U	563.2	6	A	78	B	101	P	98	P	67	F	101	P
participant 41	1	10.6806	2022	2022	5	588.6	8	A	590.1	8	A	540.2	7	A	547.4	7	A	536.5	7	A	100	P	98	P	98	P	106	P	96	P
participant 43	1	9.06111	2022	2022	3	476.9	5	A	434.6	5	A	386.8	4	A	458.3	5	A	478	6	A	97	P	101	P	101	P	94	P	101	P
participant 46	1	10.8028	2022	2022	5	414.3	4	C	479.8	6	A	366.1	3	B	401.5	4	C	445	5	A	60	F	101	P	64	F	113	P	79	P
participant 47	1	10.975	2022	2022	5	562.6	7	A	504.7	6	A	455.5	5	A	484.6	6	A	512.8	6	A	104	P	98	P	95	P	99	P	113	P
participant 50	1	9.09167	2022	2022	3	488.2	6	A	509.1	6	A	519.8	6	A	534.9	6	A	579.5	6	A	86	P	97	P	94	P		INVALID	88	P
participant 51	1	10.3861	2022	2022	5	486.1	6	A		0	U	500.4	6	A	471.6	5	A	492.5	6	A	66	F	72	B	115	P	104	P	89	P
participant 52	2	8.51944	2022	2022	3	510.6	6	A	434.6	5	A	440.1	5	A	386.7	4	A	455.8	5	A	114	P	101	P	105	P	118	P	105	P
participant 56	3	9.08056	2022	2022	3	544.3	6	A	507.6	6	A	441.3	5	A	416.3	4	A	456.4	5	A	101	P	98	P	97	P	109	P	95	P
participant 57	3	10.9361	2022	2022	5	612.5	8	A	533.3	7	A	557.7	7	A	547.4	7	A	512.5	6	A	92	P	98	P	95	P	103	P	90	P
participant 58	3	8.66667	2022	2022	3	486.8	6	A	377	4	A	422.7	4	A	484.6	6	A	489.8	6	A	108	P	98	P	100	P	115	P	100	P
participant 60	3	9.08611	2022	2022	3	458	5	A	398.7	4	A	459.8	5	A	458.3	5	A	471.7	5	A	104	P	101	P	104	P	105	P	104	P
participant 61	3	8.80833	2022	2022	3	268.8	1	B	448.9	5	A	339.6	3	A	372.2	3	A	283.1	2	C	12	F	28	F	30	F	50	F	54	F
participant 64	3	9.05556	2022	2022	3	654.2	6	A	459.7	5	A	549.4	6	A	560.2	6	A	541.9	6	A	91	P	102	P	102	P	95	P	92	P
participant 66	3	8.38611	2022	2022	3	492	6	A	432.2	5	A	380.6	4	A	386.7	4	A	451.2	5	A	88	P	94	P	90	P	87	P	105	P
participant 67	3	10.5194	2022	2022	5	434.8	5	A	469.1	5	A	376.7	4	C	358	3	B	386.4	4	C	88	P	95	P	103	P		invalid	92	P
participant 69	3	9.3	2022	2022	3	422.2	4	A	431.5	5	A	484.2	6	A	458.3	5	A	439.1	5	A	72	B	102	P	105	P	73	B	92	P
participant 70	3	8.75833	2022	2022	3	350.8	3	A	412.5	4	A	312.9	2	C	401.5	4	A	378.4	4	A	82	P	106	P	100	P	92	P	86	P
participant 71	3	11.5139	2022	2022	5	494.3	6	A	462.5	5	A	408.2	4	C	458.3	5	A	481.2	6	A	85	P	97	P	97	P		invalid	85	P
participant 72	3	10.5806	2022	2022	5	531.5	7	A	509	6	A	510.3	6	A	471.6	5	A	474.7	5	A	94	P	95	P	95	P	95	P	101	P
participant 74	3	10.8361	2022	2022	5	503.6	6	A	439.2	5	A	555.5	7	A	609	8	A	575.5	7	A	42	F	70	F	91	P	61	F	55	F
participant 75	3	8.57222	2022	2022	3	499	6	A	477.5	5	A	440.1	5	A	444.8	5	A	450.4	5	A	108	P	104	P	101	P	102	P	113	P
participant 76	3	9.04444	2022	2022	3	538.7	6	A			U			U	430.8	5	A			U	100	P	100	P	97	P	107	P	97	P
participant 77	3	8.65556	2022	2022	3	364.2	3	A	312.3	2	C	381.8	4	A		0	U	379.9	4	A	107	P	98	P	98	P	112	P	101	P
participant 78	3	8.61944	2022	2022	3	464	5	A	484.9	6	A	378.9	4	A	401.5	4	A	488.9	6	A	112	P	101	P	101	P	97	P	120	P
participant 80	3	9.01111	2022	2022	3	536.5	6	A	429.6	5	A	427.4	5	A	471.6	5	A	551	6	A	95	P	105	P	102	P	87	P	108	P
participant 82	3	9.21111	2022	2022	3	441.2	5	A	502	6	A	433.5	5	A		0	U	479	6	A	97	P	87	P	101	P	112	P	97	P
participant 83	3	10.8778	2022	2022	5	473.1	5	A	484.4	6	A	527	6	A	430.8	5	A	489.3	6	A	96	P	95	P	99	P	105	P	95	P
participant 87	3	10.5	2022	2022	5	658.9	8	A	600.8	8	A	691.2	8	A	547.4	7	A	589.5	8	A	42	F	85	P	68	F	49	F	72	B
participant 88	3	10.675	2022	2022	5	510.9	6	A	527	6	A	355.2	3	B	444.8	5	A	457.3	5	A	101	P	99	P	99	P	101	P	101	P
participant 89	3	9.43056	2022	2022	3	583.6	6	A	440.5	5	A	493.1	6	A		0	U	453.2	5	A	77	B	97	P	109	P	121	P	78	B
participant 91	3	8.49167	2022	2022	3	362.6	3	A	377.4	4	A	357.4	3	A	458.3	5	A	463.3	5	A	88	P	85	P	98	P	90	P	106	P
participant 92	3	9.36389	2022	2022	3	423.1	4	A	495.9	6	A	444.2	5	A	416.3	4	A	386.1	4	A	89	P	100	P	100	P	98	P	86	P
participant 93	3	8.39722	2022	2022	3	561.4	6	A	404.3	4	A	461.7	5	A	471.6	5	A	484.4	6	A	98	P	101	P	98	P	94	P	106	P
participant 94	3	10.325	2022	2022	5	479.3	6	A	481.6	6	A	504	6	A	386.7	4	C	484.5	6	A	99	P	96	P	96	P		invalid	103	P
participant 95	3	9.23611	2022	2022	3	261.2	1	B	410.2	4	A	278.8	2	C	344	3	A	294.9	2	C	95	P	82	P	100	P	117	P	94	P
participant 96	3	10.8778	2022	2022	5	510.1	6	A	531.3	7	A	522.5	6	A	471.6	5	A	503.1	6	A	93	P	95	P	95	P	86	P	108	P
participant 97	3	10.5056	2022	2022	5	561.8	7	A	526.6	6	A	583.1	8	A	585.4	8	A	591.7	8	A	85	P	92	P	95	P	93	P	92	P
participant 98	3	9.47778	2022	2022	3	527.1	6	A	428.2	5	A	506.1	6	A	484.6	6	A	500.1	6	A	91	P	85	P	108	P	103	P	103	P
participant 99	3	9.43889	2022	2022	3	427.5	5	A	378.6	4	A	529.5	6	A	458.3	5	A	437	5	A	87	P	97	P	98	P		invalid	88	P
participant 101	4	11.0361	2022	2022	5	347.3	3	B	416.9	4	C	309.1	3	B	263.6	3	B	317.5	3	B	68	F	98	P	70	F	96	P	103	P
participant 103	4	10.7611	2022	2022	5	439	5	A	443.5	5	A	453	5	A	458.3	5	A	440.2	5	A	79	P	92	P	83	P	98	P	87	P
participant 107	4	10.6917	2022	2022	5	346	3	B	361.2	3	B	346.9	3	B	372.2	3	B	361.6	3	B	105	P	92	P	98	P	110	P	106	P
participant 108	4	10.5778	2022	2022	5	460.6	5	A	491.4	6	A	434.6	5	A	401.5	4	C	421.7	4	C	104	P	103	P	112	P	104	P	109	P
participant 110	4	9.27222	2022	2022	3			U			U			U			U			U	104	P	117	P	122	P	110	P	100	P
participant 112	4	9.425	2022	2022	3	429.7	5	A	425.6	4	A	378.8	4	A	416.3	4	A	472.1	5	A	70	B	109	P	105	P	25	F	83	P
participant 113	5	11.1417	2022	2022	5	396.4	4	C	454.1	5	A	435.8	5	A	458.3	5	A	360.1	3	B	98	P	117	P	125	P	109	P	104	P
participant 114	5	10.9333	2022	2022	5	463.2	5	A	450.6	5	A	480.2	6	A	471.6	5	A	488.4	6	A	101	P	99	P	83	P	102	P	116	P
participant 115	5	10.95	2022	2022	5	419.6	4	C	399.2	4	C	398.2	4	C	430.8	5	A	366.4	3	B	110	P	125	P	122	P	119	P	99	P
participant 116	5	9.41111	2022	2022	3	446.6	5	A	368.5	3	A	388.3	4	A	401.5	4	A	487.2	6	A	91	P	106	P	132	P	107	P	102	P
participant 117	5	8.75278	2022	2022	3	405	4	A	356.6	3	A	301.9	2	C	344	3	A	468.9	5	A	104	P	137	P	137	P	114	P	92	P
participant 118	5	9.58889	2022	2022	3	304.2	2	C	436.9	5	A	267.9	1	B	315.9	2	C	274.4	2	C	79	P	110	P	98	P	90	P	84	P
participant 119	5	9.49444	2022	2022	3	455.5	5	A	415.7	4	A	426.6	5	A	458.3	5	A	451.7	5	A	116	P	109	P	109	P	103	P	120	P
participant 120	5	10.9972	2022	2022	5	326.3	3	B	442.4	5	A	301.2	3	B	386.7	4	C	355.5	3	B	106	P	100	P	108	P	95	P	120	P
participant 121	5	8.48333	2022	2022	3	443.6	5	A	320.9	2	C	428	5	A	458.3	5	A	389.7	4	A	96	P	106	P	102	P	94	P	103	P
participant 122	5	8.73056	2022	2022	3	382.3	4	A	348.5	3	A	333.9	3	A		0	U	340.1	3	A	86	P	124	P	107	P	108	P	88	P
participant 123	5	10.9417	2022	2022	5	318.7	3	B	437	5	A	311.9	3	B	329.9	3	B	357.2	3	B	55	F	60	F	73	B	74	B	95	P
participant 128	6	11.2722	2022	2022	5	518	6	A	492.4	6	A	518.4	6	A	484.6	6	A	449.1	5	A	95	P	99	P	103	P	100	P	96	P
participant 130	6	9.02778	2022	2022	3	511.2	6	A	438.3	5	A	411.8	4	A	444.8	5	A	447.1	5	A	102	p	124	p	111	p	116	p	98	p
participant 132	6	10.6694	2022	2022	5	547.4	7	A	527	6	A	470.5	5	A	458.3	5	A	495	6	A	96	P	93	P	78	P	117	P	99	P
participant 135	6	8.97778	2022	2022	3	357.1	3	A	376.4	4	A	356.3	3	A	416.3	4	A	386.1	4	A	82	P	88	P	112	P	103	P	90	P
participant 136	6	9.71667	2022	2022	3	289.8	2	C	287.6	2	C	187.5	1	B	276.1	2	C	221	1	B	87	p	93	p	100	p	109	P	78	B
participant 137	6	11.0861	2022	2022	5	497.2	6	A	351.1	3	B	453.8	5	A	401.5	4	C	448.3	5	A	79	P	106	P	95	P	89	P	84	P
participant 138	6	8.79722	2022	2022	3	465.4	5	A	424.2	4	A	387.9	4	A	372.2	3	A	430.3	5	A	83	P	91	P	98	P		invalid	88	P
participant 140	6	8.79722	2022	2022	3	314.7	2	C	406.6	4	A	288.5	2	C	401.5	4	A	350	3	A	112	P	109	P	108	P	116	P	102	P
participant 141	6	9.61667	2022	2022	3	576.1	6	A	579	6	A	371.4	3	A	401.5	4	A	551.1	6	A	89	P	93	P	93	P	97	P	93	P
participant 142	6	9.05278	2022	2022	3	345.4	3	A	415.7	4	A	300	2	C	358	3	A	394	4	A	55	F	100	P	58	F	79	P	86	P
participant 143	6	11.2222	2022	2022	5	531.9	7	A	552.5	7	A	495.9	6	A	471.6	5	A	572.9	7	A	91	P	95	P	98	P	97	P	94	P
participant 147	6	11.4083	2022	2022	5	616.5	8	A	527.2	6	A	563	7	A	609	8	A	535.6	7	A	92	P	98	P	98	P	97	P	93	P
participant 148	6	11.3389	2022	2022	5	582.4	8	A	492.8	6	A	507.5	6	A	534.9	7	A	514.7	6	A	104	P	118	P	118	P	107	P	98	P
participant 149	7	10.5611	2022	2022	5	572.3	7	A	585.4	8	A	657.3	8	A	572.9	7	A	598.2	8	A	92	P	98	P	98	P	97	P	93	P
participant 150	7	10.4833	2022	2022	5	561.5	7	A	494.1	6	A	584	8	A	560.2	7	A	578	7	A	82	P	90	P	90	P	91	P	92	P
participant 151	7	10.2611	2022	2022	5	550.7	7	A	479.3	6	A	446.6	5	A	416.3	4	C	547.4	7	A	88	P	100	P	96	P	95	P	91	P
participant 152	7	10.7889	2022	2022	5	566.7	7	A	437.4	5	A	535.1	7	A	597.5	8	A	433.8	5	A	98	P	95	P	95	P		INVALID	103	P
participant 155	7	10.7889	2022	2022	5	535.2	7	A	466.3	5	A	453.1	5	A	471.6	5	A	425.7	4	C	102	P	103	P	107	P	99	P	108	P
participant 156	7	8.92778	2022	2022	3	478	6	A	650.9	6	A	564.7	6	A	484.6	6	A	641.8	6	A	88	P	97	P	89	P	99	P	93	P
participant 157	7	10.7472	2022	2022	5	510.6	6	A	446.7	5	A	427.5	5	A	471.6	5	A	465.8	5	A	99	P	95	P	95	P		INVALID	103	P
participant 158	7	8.09444	2022	2022	3	504.2	6	A	481.4	6	A	480.6	6	A	401.5	4	A	511.9	6	A	103	P	98	P	103	P	113	P	94	P
participant 159	7	9.53056	2022	2022	3	503.1	6	A	432.8	5	A	455.2	5	A	401.5	4	A	419.1	4	A	116	P	97	P	97	P	139	P	88	P
participant 160	7	10.3583	2022	2022	5	578.6	7	A	518.9	6	A	590.1	8	A	572.9	7	A	553.1	7	A	95	P	94	P	90	P	107	P	95	P
participant 161	7	8.03056	2022	2022	3	417.6	4	A	342.5	3	A	327.8	3	A	386.7	4	A	356.2	3	A	94	P	105	P	105	P	92	P	99	P
participant 162	7	11.3028	2022	2022	5	510.6	6	A	509	6	A	546	7	A	497.4	6	A	466.3	5	A	88	P	94	P	94	P		INVALID	92	P
